# Supplementary material for: Effect of Non-Saccharomyces Yeasts Derived from Traditional Fermented Foods on Beer Fermentation Characteristics and Flavor Profiles
Source: Foods. 2025 Apr 17;14(8):1395. doi: 10.3390/foods14081395 (PMC12027376; doi:10.3390/foods14081395)
Supplement: Supplementary file 1 [file foods-14-01395-s001.zip]

Archive with 1 entries (1 files):
- foods-3548678-supplementary.pdf
